# Supplementary material for: A feature boosted deep learning method for automatic facial expression recognition
Source: PeerJ Comput Sci. 2023 Jan 31;9:e1216. doi: 10.7717/peerj-cs.1216 (PMC10280470; doi:10.7717/peerj-cs.1216)
Supplement: Supplemental Information 1 [file peerj-cs-09-1216-s001.ipynb]

# %% [code]


# %% [code]
import keras
#from keras.layers.core import Layer
import keras.backend as K
import tensorflow as tf
from keras.models import Model
from keras.layers import Conv2D, MaxPool2D,  \
    Dropout, Dense, Input, concatenate,      \
    GlobalAveragePooling2D, AveragePooling2D,\
    Flatten, BatchNormalization, ReLU

import cv2 
import numpy as np 
from keras import backend as K 

# %% [code]


# %% [code]
from tensorflow.keras.layers import BatchNormalization

# %% [code]
from tensorflow.keras.optimizers import Adam
from tensorflow.keras.layers import BatchNormalization
from keras.layers.convolutional import *
from keras.metrics import categorical_crossentropy
from keras.preprocessing.image import ImageDataGenerator
from keras.preprocessing import image
from keras.models import Model
from keras.applications import imagenet_utils
from sklearn.metrics import confusion_matrix
import itertools
import matplotlib.pyplot as plt
from skimage import exposure
from keras.utils.vis_utils import plot_model
%matplotlib inline

# %% [code]
from google.colab import drive
drive.mount('/content/drive')

# %% [code]
!unzip "/content/drive/My Drive/er.zip" 

# %% [code]
# model 2 -2.8
img_rows,img_cols=48,48


input_layer = Input(shape=(48, 48, 1))

x = Conv2D(32, (3, 3), padding='same',strides=(1, 1), activation='relu', name='conv_1_3x3/1')(input_layer)
x=BatchNormalization()(x)
x = Conv2D(32, (3, 3), padding='same',strides=(1, 1), activation='relu', name='conv_1a_3x3/1')(x)
x=BatchNormalization()(x)
x = MaxPool2D((2, 2), name='max_pool_1_3x3/2')(x)
x=BatchNormalization()(x)
x=Dropout(0.2)(x)

#Block 2A
x1 = Conv2D(64, (3, 3), padding='same',strides=(1, 1), activation='relu', name='conv_2a_3x3/1')(x)
x1=BatchNormalization()(x1)
x12 = Conv2D(64, (3, 3), padding='same',strides=(1, 1), activation='relu', name='conv_2a1_3x3/1')(x1)
x12=BatchNormalization()(x12)
#Block 2B
y1 = Conv2D(64, (3, 3), padding='same',strides=(1, 1), activation='relu', name='conv_2b_3x3/1')(x)
y1=BatchNormalization()(y1)
y12 = Conv2D(64, (3, 3), padding='same',strides=(1, 1), activation='relu', name='conv_2b1_3x3/1')(y1)
y12=BatchNormalization()(y12)

concat_b2 = concatenate([x, x12, y12], axis=3,name='inception_dense_1')
#trans
t1 = Conv2D(64, (1, 1), padding='same',strides=(1, 1), activation='relu', name='conv_t1_3x3/1')(concat_b2)
t1=BatchNormalization()(t1)
t2 = MaxPool2D((2, 2), name='max_pool_t2_3x3/2')(t1)
t2=BatchNormalization()(t2)
t2=Dropout(0.2)(t2)

#Block 3A
x2 = Conv2D(128, (3, 3), padding='same',strides=(1, 1), activation='relu', name='conv_3a_3x3/1')(t2)
x2=BatchNormalization()(x2)
x22 = Conv2D(128, (3, 3), padding='same',strides=(1, 1), activation='relu', name='conv_3a1_3x3/1')(x2)
x22=BatchNormalization()(x22)
#Block 3B
y2 = Conv2D(128, (3, 3), padding='same',strides=(1, 1), activation='relu', name='conv_3b_3x3/1')(t2)
y2=BatchNormalization()(y2)
y22 = Conv2D(128, (3, 3), padding='same',strides=(1, 1), activation='relu', name='conv_3b1_3x3/1')(y2)
y22=BatchNormalization()(y22)

concat_b3 = concatenate([t2, x22, y22], axis=3,name='inception_dense_2')
#trans
t3 = Conv2D(128, (1, 1), padding='same',strides=(1, 1), activation='relu', name='conv_t3_3x3/1')(concat_b3)
t3=BatchNormalization()(t3)
t4 = MaxPool2D((2, 2), name='max_pool_t4_3x3/2')(t3)
t4=BatchNormalization()(t4)
t4=Dropout(0.2)(t4)


#Block 4A
x3 = Conv2D(256, (3, 3), padding='same',strides=(1, 1), activation='relu', name='conv_4a_3x3/1')(t4)
x3=BatchNormalization()(x3)
x32 = Conv2D(256, (3, 3), padding='same',strides=(1, 1), activation='relu', name='conv_4a1_3x3/1')(x3)
x32=BatchNormalization()(x32)
#Block 4B
y3 = Conv2D(256, (3, 3), padding='same',strides=(1, 1), activation='relu', name='conv_4b_3x3/1')(t4)
y3=BatchNormalization()(y3)
y32 = Conv2D(256, (3, 3), padding='same',strides=(1, 1), activation='relu', name='conv_4b1_3x3/1')(y3)
y32=BatchNormalization()(y32)
concat_b4 = concatenate([t4, x32, y32], axis=3,name='inception_dense_4')
#trans
t5 = Conv2D(256, (1, 1), padding='same',strides=(1, 1), activation='relu', name='conv_t5_3x3/1')(concat_b4)
t5=BatchNormalization()(t5)
#t6 = MaxPool2D((2, 2), name='max_pool_t6_3x3/2')(t5)
#t6=BatchNormalization()(t6)
t5=Dropout(0.2)(t5)

t8 = GlobalAveragePooling2D(name='avg_pool_5_3x3/1')(t5)


# Block-6

xf=Dense(512,activation='relu')(t8)
xf=BatchNormalization()(xf)
xf=Dropout(0.5)(xf)

# Block-6

xf=Dense(256,activation='relu')(xf)
xf=BatchNormalization()(xf)
xf=Dropout(0.5)(xf)

# Block-7

xf=Dense(7,activation='softmax')(xf)
#xf=Dense(2,activation='sigmoid')(xf)
model = Model(input_layer, [xf], name='inception_v1')
model.summary()


# %% [code]
#data generation with seed value
seed=1
batch_size=256
train_sample=28709
valid_sample=3589
test_sample=3589
img_rows,img_cols=48,48
#train_path = 'sorted_set_3_frame_split_8_2_new/train'
#valid_path = 'sorted_set_3_frame_split_8_2_new/val'
#test_path = 'sorted_set_3_frame_split_8_2_new/val'
train_path = 'er/Training'
valid_path = 'er/PrivateTest'
test_path = 'er/PrivateTest'
train_datagen = ImageDataGenerator(
					rescale=1./255,
					rotation_range=30,
					shear_range=0.3,
					zoom_range=0.3,
					width_shift_range=0.2,
					height_shift_range=0.2,
					horizontal_flip=True, 
					fill_mode='nearest')

validation_datagen = ImageDataGenerator(rescale=1./255)

train_generator = train_datagen.flow_from_directory(
					train_path,
          color_mode='grayscale',
					target_size=(img_rows,img_cols),
					batch_size=batch_size,
					class_mode='categorical',seed=seed,
					shuffle=True)

validation_generator = validation_datagen.flow_from_directory(
							valid_path,
							color_mode='grayscale',
							target_size=(img_rows,img_cols),
							batch_size=batch_size,
							class_mode='categorical',seed=seed,
							shuffle=True)
test_generator= ImageDataGenerator(rescale=1./255).flow_from_directory(test_path, 
							color_mode='grayscale',
							target_size=(img_rows,img_cols),
							batch_size=batch_size,
							class_mode='categorical', seed=seed,
							shuffle=False)


# %% [code]
from keras.optimizers import RMSprop,SGD,Adam
import math
from keras.callbacks import ModelCheckpoint, EarlyStopping, ReduceLROnPlateau, LearningRateScheduler
import os
#filepath="/content/drive/My Drive/fer_new_vgg/fold1_jaffe_epochs:{epoch:03d}-accuracy:{val_accuracy:.4f}.hdf5"

filepath="/content/drive/My Drive/fer_new_vgg/fer_peerj_w_aug.hdf5"
checkpoint_dir = os.path.dirname(filepath)
initial_lrate = 0.001
def step_decay(epoch): 
   drop = 0.5
   epochs_drop = 20.0
   lrate = initial_lrate * math.pow(drop,  math.floor((1+epoch)/epochs_drop))
   return lrate
lrate = LearningRateScheduler(step_decay)
checkpoint = ModelCheckpoint(filepath,
                             monitor='val_accuracy',
                             mode='max',
                             save_best_only=True,
                             verbose=2)

callbacks = [checkpoint, lrate]

model.compile(loss='categorical_crossentropy',
              optimizer = Adam(learning_rate=0.001),
              metrics=['accuracy'])

epochs=150

history=model.fit(
                train_generator,
                steps_per_epoch=train_sample//batch_size+1,
                epochs=epochs,
                callbacks=callbacks,
                validation_data=validation_generator,
                validation_steps=valid_sample//batch_size+1)

# %% [code]
from google.colab import files
loss_train = history.history['accuracy']
loss_val = history.history['val_accuracy']
epochs = range(1,151)
plt.figure(figsize=(8,6))
plt.rcParams['font.size'] = 18
plt.plot(epochs, loss_train, 'g--', label='Training accuracy')
plt.plot(epochs, loss_val, 'b', label='validation accuracy')
#plt.title('Training and Validation accuracy')
plt.xlabel('Epochs',fontsize=18)
plt.ylabel('Accuracy',fontsize=18)
plt.legend()
plt.savefig('acc_FER_2013_review.png')
files.download("acc_FER_2013_review.png")
plt.show()

# %% [code]
from google.colab import files
loss_train = history.history['loss']
loss_val = history.history['val_loss']
epochs = range(1,151)
plt.figure(figsize=(8,6))
plt.plot(epochs, loss_train, 'g--', label='Training loss')
plt.plot(epochs, loss_val, 'b', label='validation loss')
#plt.title('Training and Validation accuracy')
plt.xlabel('Epochs',fontsize=18)
plt.ylabel('Loss',fontsize=18)
plt.legend()
plt.savefig('loss_FER_2013_review.png')
files.download("loss_FER_2013_review.png")
plt.show()

# %% [code]


# %% [code]
model.load_weights("/content/drive/My Drive/fer_new_vgg/fer_peerj_review.hdf5") 

# %% [code]
predictions = model.predict(test_generator, steps=test_sample//batch_size+1, verbose=0)

# %% [code]
from google.colab import files

# %% [code]
cm_plot_labels = ['AN',
 'DI',
 'FE',
 'HA',
 'NE',
 'SA',
 'SU']
from sklearn.metrics import confusion_matrix
import seaborn as sns

cm = confusion_matrix(test_generator.classes, predictions.argmax(axis=1))
# Normalise
cmn = cm.astype('float') / cm.sum(axis=1)[:, np.newaxis]

fig, ax = plt.subplots(figsize=(10,6))
p=sns.heatmap(cmn, annot=True, fmt='.2f', xticklabels=cm_plot_labels, yticklabels=cm_plot_labels)
sns.set(font_scale=5)
p.set_xticklabels(p.get_xmajorticklabels(), fontsize = 15)
p.set_yticklabels(p.get_ymajorticklabels(), fontsize = 15)
plt.ylabel('Actual', fontsize=18)
plt.xlabel('Predicted', fontsize=18)
#plt.savefig('conf_FER_2013_review.png')
#files.download("conf_FER_2013_review.png")
plt.show(block=False)

# %% [code]
from sklearn.metrics import classification_report
print(classification_report(test_generator.classes, predictions.argmax(axis=1),target_names=cm_plot_labels,digits=4))
plt.savefig('classification_report_FER_2013.png')
#files.download("classification_report_FER_2013.png")

# %% [code]
from keras.optimizers import RMSprop,SGD,Adam
import math
from keras.callbacks import ModelCheckpoint, EarlyStopping, ReduceLROnPlateau, LearningRateScheduler
import os
#filepath="/content/drive/My Drive/fer_new_vgg/fold1_jaffe_epochs:{epoch:03d}-accuracy:{val_accuracy:.4f}.hdf5"

filepath="/content/drive/My Drive/fer_new_vgg/fer_peerj_001.hdf5"
checkpoint_dir = os.path.dirname(filepath)
initial_lrate = 0.001
def step_decay(epoch): 
   drop = 0.5
   epochs_drop = 20.0
   lrate = initial_lrate * math.pow(drop,  math.floor((1+epoch)/epochs_drop))
   return lrate
lrate = LearningRateScheduler(step_decay)
checkpoint = ModelCheckpoint(filepath,
                             monitor='val_accuracy',
                             mode='max',
                             save_best_only=True,
                             verbose=2)

callbacks = [checkpoint, lrate]

model.compile(loss='categorical_crossentropy',
              optimizer = Adam(learning_rate=0.001),
              metrics=['accuracy'])

epochs=80

history=model.fit(
                train_generator,
                steps_per_epoch=train_sample//batch_size+1,
                epochs=epochs,
                callbacks=callbacks,
                validation_data=validation_generator,
                validation_steps=valid_sample//batch_size+1)

# %% [code]


# %% [code]
from google.colab import files
loss_train = history.history['accuracy']
loss_val = history.history['val_accuracy']
epochs = range(1,151)
plt.figure(figsize=(8,6))
plt.rcParams['font.size'] = 18
plt.plot(epochs, loss_train, 'g--', label='Training accuracy')
plt.plot(epochs, loss_val, 'b', label='validation accuracy')
#plt.title('Training and Validation accuracy')
plt.xlabel('Epochs',fontsize=18)
plt.ylabel('Accuracy',fontsize=18)
plt.legend()
plt.savefig('acc_FER_2013_review.png')
files.download("acc_FER_2013_review.png")
plt.show()

# %% [code]


# %% [code]
model.load_weights('/content/drive/My Drive/fer_new_vgg/fer_peerj_review_adam03.hdf5') 

# %% [code]
predictions = model.predict(test_generator, steps=test_sample//batch_size+1, verbose=0)

# %% [code]
from google.colab import files

# %% [code]
cm_plot_labels = ['AN',
 'DI',
 'FE',
 'HA',
 'NE',
 'SA',
 'SU']
from sklearn.metrics import confusion_matrix
import seaborn as sns

cm = confusion_matrix(test_generator.classes, predictions.argmax(axis=1))
# Normalise
cmn = cm.astype('float') / cm.sum(axis=1)[:, np.newaxis]

fig, ax = plt.subplots(figsize=(10,6))
p=sns.heatmap(cmn, annot=True, fmt='.2f', xticklabels=cm_plot_labels, yticklabels=cm_plot_labels)
sns.set(font_scale=5)
p.set_xticklabels(p.get_xmajorticklabels(), fontsize = 17)
p.set_yticklabels(p.get_ymajorticklabels(), fontsize = 17)
plt.ylabel('Actual', fontsize=18)
plt.xlabel('Predicted', fontsize=18)
plt.savefig('conf_FER_2013_review.png')
files.download("conf_FER_2013_review.png")
plt.show(block=False)

# %% [code]
from sklearn.metrics import classification_report
print(classification_report(test_generator.classes, predictions.argmax(axis=1),target_names=cm_plot_labels,digits=4))
plt.savefig('classification_report_FER_2013.png')
files.download("classification_report_FER_2013.png")

# %% [code]
adam_train_102 = history.history['accuracy']
adam_val_102 = history.history['val_accuracy']

# %% [code]
adam_train_102_loss = history.history['loss']
adam_val_102_loss = history.history['val_loss']

# %% [code]
adam_val_102_loss

# %% [code]
step_train_102_loss = history.history['loss']
step_val_102_loss = history.history['val_loss']

# %% [code]
step_train_102 = history.history['accuracy']
step_val_102 = history.history['val_accuracy']

# %% [code]
step_train_102_loss=[2.4112496376037598,
 1.99918794631958,
 1.8865187168121338,
 1.7922449111938477,
 1.7133780717849731,
 1.6188770532608032,
 1.5517560243606567,
 1.44344961643219,
 1.3839056491851807,
 1.3339000940322876,
 1.285117745399475,
 1.2696458101272583,
 1.2423356771469116,
 1.2296360731124878,
 1.2028957605361938,
 1.1863703727722168,
 1.1703218221664429,
 1.1643704175949097,
 1.151103138923645,
 1.1017792224884033,
 1.0863420963287354,
 1.0752266645431519,
 1.0781805515289307,
 1.062042236328125,
 1.0568362474441528,
 1.0470521450042725,
 1.0434372425079346,
 1.033473253250122,
 1.0306711196899414,
 1.0205427408218384,
 1.0223559141159058,
 1.014589548110962,
 1.0064669847488403,
 1.0015588998794556,
 0.996764600276947,
 0.9976704120635986,
 0.9816612005233765,
 0.9820794463157654,
 0.9800592660903931,
 0.9461185932159424,
 0.9406641125679016,
 0.9320430755615234,
 0.9213550090789795,
 0.9236164093017578,
 0.9173986315727234,
 0.9190242886543274,
 0.9090458750724792,
 0.9042385220527649,
 0.9019847512245178,
 0.8998773097991943,
 0.8923376202583313,
 0.8896751403808594,
 0.8824751377105713,
 0.8831697106361389,
 0.8808389902114868,
 0.8755315542221069,
 0.8723514676094055,
 0.8683023452758789,
 0.8694620132446289,
 0.8514923453330994,
 0.8435272574424744,
 0.839113175868988,
 0.8353946208953857,
 0.8350208401679993,
 0.82970130443573,
 0.8293518424034119,
 0.8219227194786072,
 0.8205080628395081,
 0.8217278122901917,
 0.8116207122802734,
 0.8147616982460022,
 0.8049269318580627,
 0.8039705157279968,
 0.8096553683280945,
 0.8098589181900024,
 0.8014189600944519,
 0.8000913858413696,
 0.7947331666946411,
 0.7952649593353271,
 0.7832058072090149,
 0.7766119241714478,
 0.7746554613113403,
 0.7709751725196838,
 0.7766091823577881,
 0.7696519494056702,
 0.7706971764564514,
 0.7682554721832275,
 0.7676776647567749,
 0.7645989060401917,
 0.7614338994026184,
 0.7651862502098083,
 0.7634640336036682,
 0.7522865533828735,
 0.7488966584205627,
 0.754635214805603,
 0.7519744038581848,
 0.7573014497756958,
 0.7491222023963928,
 0.7569279670715332,
 0.7434566617012024,
 0.7407034635543823,
 0.7447026371955872,
 0.739788293838501,
 0.7338610291481018,
 0.7374114394187927,
 0.7360764741897583,
 0.7419936656951904,
 0.7379038333892822,
 0.7373855710029602,
 0.7348989844322205,
 0.7347795367240906,
 0.7342065572738647,
 0.7338231205940247,
 0.7348343729972839,
 0.7337125539779663,
 0.7320971488952637,
 0.7322015762329102,
 0.7309046387672424,
 0.7218074798583984,
 0.7212684750556946,
 0.7196352481842041,
 0.7223727703094482,
 0.725764811038971,
 0.7200747132301331,
 0.7173604965209961,
 0.7158859372138977,
 0.7204105257987976,
 0.7161679863929749,
 0.7210772037506104,
 0.7173449993133545,
 0.7204670310020447,
 0.7191779017448425,
 0.723750114440918,
 0.7203500270843506,
 0.717676043510437,
 0.7193249464035034,
 0.7139413952827454,
 0.7174779176712036,
 0.7188515067100525,
 0.717117428779602,
 0.7107354998588562,
 0.7156943082809448,
 0.7157251238822937,
 0.7075267434120178,
 0.7080672383308411,
 0.7110326290130615,
 0.7093969583511353,
 0.7114720344543457,
 0.7089695930480957,
 0.7097384333610535]


# %% [code]
step_val_102_loss= [1.837062954902649, 1.8729418516159058, 1.8923979997634888, 1.9082685708999634, 1.5959240198135376, 1.5094249248504639, 1.4566311836242676, 1.3193285465240479, 1.2682386636734009, 1.2155461311340332, 1.163205623626709, 1.2646418809890747, 1.1380672454833984, 1.1835237741470337, 1.1780575513839722, 1.0462901592254639, 1.0685080289840698, 1.1085184812545776, 1.1106830835342407, 0.9977587461471558, 0.9860972762107849, 0.9640897512435913, 0.9599403142929077, 1.0252619981765747, 0.9671554565429688, 0.9817778468132019, 0.9576855301856995, 0.9705910086631775, 0.9797171950340271, 1.0098168849945068, 0.9519495964050293, 0.9680654406547546, 0.9804855585098267, 0.9118884205818176, 0.9792590737342834, 0.9143326878547668, 0.9433382749557495, 0.9265919923782349, 0.980873167514801, 0.9020172357559204, 0.9045049548149109, 0.8910823464393616, 0.9064255952835083, 0.9044294953346252, 0.8893885612487793, 0.8958775401115417, 0.9624768495559692, 0.9049695134162903, 0.9017840623855591, 0.8933103680610657, 0.9206002950668335, 0.8984477519989014, 0.9151391983032227, 0.9255069494247437, 0.8809974789619446, 0.908540666103363, 0.9012946486473083, 0.8976694941520691, 0.9238929748535156, 0.8814103603363037, 0.9129923582077026, 0.8845244646072388, 0.901532769203186, 0.8796486258506775, 0.889147162437439, 0.8939175605773926, 0.9118006229400635, 0.8983709812164307, 0.9001398682594299, 0.898044228553772, 0.8871471881866455, 0.9098193049430847, 0.8966654539108276, 0.8734248876571655, 0.8848499655723572, 0.880196213722229, 0.8851855993270874, 0.869269609451294, 0.8888251185417175, 0.897417426109314, 0.8879578709602356, 0.8890107870101929, 0.8923126459121704, 0.8906427621841431, 0.9010196924209595, 0.9031045436859131, 0.8915596008300781, 0.8860540986061096, 0.8842000961303711, 0.8988469243049622, 0.8964593410491943, 0.8992694020271301, 0.8911651968955994, 0.8982394933700562, 0.8919388055801392, 0.894382894039154, 0.908742368221283, 0.9008498787879944, 0.9086406826972961, 0.9106413125991821, 0.9035828709602356, 0.8961273431777954, 0.8993005156517029, 0.9029781222343445, 0.9039198756217957, 0.900410532951355, 0.9005919098854065, 0.8985530734062195, 0.896068811416626, 0.8925567269325256, 0.8944896459579468, 0.8949604034423828, 0.8944658041000366, 0.9006597995758057, 0.9056469798088074, 0.9056487083435059, 0.9037911295890808, 0.9068945050239563, 0.9038652777671814, 0.9002823829650879, 0.8956637382507324, 0.9056198000907898, 0.9012024402618408, 0.9010859131813049, 0.9052249789237976, 0.9000809788703918, 0.9031378030776978, 0.9022055864334106, 0.9028223156929016, 0.9046081304550171, 0.9007859826087952, 0.9033529162406921, 0.906652569770813, 0.9070854783058167, 0.9061462879180908, 0.9048144221305847, 0.9066768288612366, 0.9107235670089722, 0.911979079246521, 0.9030901789665222, 0.9048110842704773, 0.9063073396682739, 0.9057795405387878, 0.9068702459335327, 0.9062021970748901, 0.9044045805931091, 0.9052883386611938, 0.9079335927963257, 0.9101591110229492, 0.9101349115371704]


# %% [code]
#from google.colab import files
#loss_train = history.history['loss']
#loss_val = history.history['val_loss']
epochs = range(1,151)
plt.figure(figsize=(8,6))
plt.plot(epochs, step_train_102_loss, 'g--', label='Training loss')
plt.plot(epochs, step_val_102_loss, 'b', label='validation loss')
#plt.title('Training and Validation accuracy')
plt.xlabel('Epochs',fontsize=18)
plt.ylabel('Loss',fontsize=18)
plt.legend()
plt.savefig('loss_FER_2013_review_step.png')
#files.download("loss_FER_2013_review_step.png")
plt.show()

# %% [code]
from google.colab import files
epochs = range(1,81)
plt.figure(figsize=(8,6))
plt.rcParams['font.size'] = 18
plt.plot(epochs, adam_val_101_loss, 'g--', label='LR_01')
plt.plot(epochs, adam_val_102_loss, 'r--', label='LR_001')
plt.plot(epochs, adam_val_103_loss, 'm--', label='LR_0001')
plt.plot(epochs, adam_val_104_loss, 'b--', label='LR_00001')
#plt.title('Training accuracy')
plt.xlabel('Epochs')
plt.ylabel('Validation Loss')
plt.legend()
plt.savefig('loss_LR_comparison.png')
files.download("loss_LR_comparison.png")
plt.show()

# %% [code]
epochs = range(1,81)
plt.figure(figsize=(5,4))
plt.plot(epochs, adam_val_102_loss, 'r--')
plt.plot(epochs, adam_val_101_loss, 'g--')
plt.plot(epochs, adam_val_103_loss, 'm--')
plt.plot(epochs, adam_val_104_loss, 'b--')
#plt.title('Training accuracy')
plt.xlabel('Epochs')
plt.ylabel('Validation Loss')
plt.legend()
plt.show()

# %% [code]
epochs = range(1,81)
plt.figure(figsize=(8,6))
plt.rcParams['font.size'] = 18
plt.plot(epochs, adam_val_101, 'g--', label='LR_01')
plt.plot(epochs, adam_val_102, 'r--', label='LR_001')
plt.plot(epochs, adam_val_103, 'm--', label='LR_0001')
plt.plot(epochs, adam_val_104, 'b--', label='LR_00001')
#plt.title('Training accuracy')
plt.xlabel('Epochs')
plt.ylabel('Validation Accuracy')
plt.legend()
plt.savefig('Acc_LR_comparison.png')
files.download("Acc_LR_comparison.png")
plt.show()

# %% [code]
seed=1
batch_size=256
train_sample=28709
valid_sample=3589
test_sample=3589
img_rows,img_cols=48,48
#train_path = 'sorted_set_3_frame_split_8_2_new/train'
#valid_path = 'sorted_set_3_frame_split_8_2_new/val'
#test_path = 'sorted_set_3_frame_split_8_2_new/val'
train_path = 'er/Training'
valid_path = 'er/PrivateTest'
test_path = 'er/PrivateTest'
"""
train_datagen = ImageDataGenerator(
					rescale=1./255,
					rotation_range=30,
					shear_range=0.3,
					zoom_range=0.3,
					width_shift_range=0.3,
					height_shift_range=0.3,
					horizontal_flip=True,
					fill_mode='nearest')
"""
validation_datagen = ImageDataGenerator(rescale=1./255)

train_generator = ImageDataGenerator(rescale=1./255).flow_from_directory(
					train_path,
          color_mode='grayscale',
					target_size=(img_rows,img_cols),
					batch_size=batch_size,
					class_mode='categorical',
					shuffle=True)

validation_generator = validation_datagen.flow_from_directory(
							valid_path,
							color_mode='grayscale',
							target_size=(img_rows,img_cols),
							batch_size=batch_size,
							class_mode='categorical',
							shuffle=True)
test_generator= ImageDataGenerator(rescale=1./255).flow_from_directory(valid_path, 
							color_mode='grayscale',
							target_size=(img_rows,img_cols),
							batch_size=batch_size,
							class_mode='categorical',
							shuffle=False)


# %% [code]
from keras.optimizers import RMSprop,SGD,Adam
import math
from keras.callbacks import ModelCheckpoint, EarlyStopping, ReduceLROnPlateau, LearningRateScheduler
import os
#filepath="/content/drive/My Drive/fer_new_vgg/fold1_jaffe_epochs:{epoch:03d}-accuracy:{val_accuracy:.4f}.hdf5"

filepath="/content/drive/My Drive/fer_new_vgg/fer_peerj_wo_aug.hdf5"
checkpoint_dir = os.path.dirname(filepath)
initial_lrate = 0.001
def step_decay(epoch): 
   drop = 0.5
   epochs_drop = 20.0
   lrate = initial_lrate * math.pow(drop,  math.floor((1+epoch)/epochs_drop))
   return lrate
lrate = LearningRateScheduler(step_decay)
checkpoint = ModelCheckpoint(filepath,
                             monitor='val_accuracy',
                             mode='max',
                             save_best_only=True,
                             verbose=2)

callbacks = [checkpoint, lrate]

model.compile(loss='categorical_crossentropy',
              optimizer = Adam(learning_rate=0.001),
              metrics=['accuracy'])

epochs=150

history=model.fit(
                train_generator,
                steps_per_epoch=train_sample//batch_size+1,
                epochs=epochs,
                callbacks=callbacks,
                validation_data=validation_generator,
                validation_steps=valid_sample//batch_size+1)

# %% [code]


# %% [code]
w_aug_loss = history.history['loss']
w_aug_val_loss = history.history['val_loss']

# %% [code]
w_aug_acc = history.history['accuracy']
w_aug_val_acc = history.history['val_accuracy']

# %% [code]
from google.colab import files
epochs = range(1,151)
plt.figure(figsize=(8,6))
plt.rcParams['font.size'] = 14
plt.plot(epochs, w_aug_acc, 'g--', label='Training_WA')
plt.plot(epochs, w_aug_val_acc, 'r--', label='Validation_WA')
plt.plot(epochs, wo_aug_acc, 'm--', label='Training_WOA')
plt.plot(epochs, wo_aug_val_acc, 'b--', label='Validation_WOA')
#plt.title('Training accuracy')
plt.xlabel('Epochs')
plt.ylabel('Accuracy')
plt.legend()
plt.savefig('aug_acc.png')
files.download("aug_acc.png")
plt.show()

# %% [code]
from google.colab import files
epochs = range(1,151)
plt.figure(figsize=(8,6))
plt.rcParams['font.size'] = 14
plt.plot(epochs, w_aug_loss, 'g--', label='Training_WA')
plt.plot(epochs, w_aug_val_loss, 'r--', label='Validation_WA')
plt.plot(epochs, wo_aug_loss, 'm--', label='Training_WOA')
plt.plot(epochs, wo_aug_val_loss, 'b--', label='Validation_WOA')
#plt.title('Training accuracy')
plt.xlabel('Epochs')
plt.ylabel('Loss')
plt.legend()
plt.savefig('aug_loss.png')
files.download("aug_loss.png")
plt.show()
